# Supplementary material for: Microscopic features of small bowel mucosa of patients with Crohn’s disease
Source: BMC Gastroenterol. 2019 Dec 30;19:232. doi: 10.1186/s12876-019-1138-2 (PMC6937864; doi:10.1186/s12876-019-1138-2)
Supplement: Supplementary file 1 — Additional file 1: Table S1. The clinical information of CD patients [file 12876_2019_1138_MOESM1_ESM.xls]

## Sheet: 工作表1
Table S1. The clinical information of CD patients
	cases	ratio
Total	137	1
Main clinical presentation
Abdonimal pain	98	0.715328
Diarrhea	55	0.40146
Fever	9	0.0656934
Melena or bloody stools	19	0.138686
Anus or perianus lesion	13	0.0948905
Vomit	11	0.080292
Enteroscopic changes
Longitudinal ulcer	92	0.671533
Irregular ulcer	89	0.649635
Erosion	15	0.109489
Hyperaemia	43	0.313869
Edema	40	0.291971
Polypoid changes	45	0.328467
Segmental changes	61	0.445255
Stricture	47	0.343066
Cobble-stone lesions	11	0.080292
Rough mucosa	8	0.0583942
Radiological changes		0
Segmental changes	78	0.569343
Bowel wall thickening	127	0.927007
Bowel wall adhesion	5	0.0364964
Stricture	32	0.233577
Abdominal abscess	1	0.00729927
Intestinal obstruction	12	0.0875912
Anus or perianus lesion	21	0.153285
Increased blood vessels	24	0.175182
Lymphadenopathy	55	0.40146
Harvey-Bradshaw index		0
≤4	130	0.948905
5~8	7	0.0510949
≥9	0	0
